# Supplementary material for: The Biicosahedral Complex Anions [M(B11H11)2]3− (M = Cu, Ag, Au): Synthesis and Unexpected Low‐Temperature Phase Transition of [Ag(η5‐B11H11)2]3− to [Ag(η2‐B11H11)2]3−
Source: Angew Chem Int Ed Engl. 2025 Nov 10;65(2):e19283. doi: 10.1002/anie.202519283 (PMC12790380; doi:10.1002/anie.202519283)
Supplement: Supplementary file 2 — Supporting Information [file ANIE-65-e19283-s001.zip]

Archive with 4 entries (4 files):
- Ag_MO.pdf
- AtomicCoordinats.pdf
- Au_MO.pdf
- Cu_MO.pdf
